# Supplementary material for: Dissection of the Genetic Architecture of Rice Tillering using a Genome-wide Association Study
Source: Rice (N Y). 2019 Jun 20;12:43. doi: 10.1186/s12284-019-0302-1 (PMC6586736; doi:10.1186/s12284-019-0302-1)
Supplement: Supplementary file 1 — Table S1. Primers for PCR and qRT-PCR analysis of the candidate genes. Table S2. TN phenotypes of S-RDP-II population in the field. Table S3. List of the detailed gene information of the 90 cloned TN variation associated genes. Table S4. The haplotype analysis of the Moc3 gene in the accessions with extreme low and high TN phenotypes. Table S5. The detailed information of the genes located in the 15 novel LATNs. Table S6. The seven candidate genes used for full length sequencing and expression analysis. (XLSX 50 kb) [file 12284_2019_302_MOESM1_ESM.xlsx]

## Sheet: S1
	Table S1. Primers for PCR and qRT-PCR analyses of candidate genes.
	Gene	Primer name	Sequence	Product Length	Annotation
	Os05g32120	32120-F	TCGTCTGTGCCATCTCTAGT	4089 bp	PCR
	Os05g32120	32120-R	TCTTACTGCTGCCGTATTCG
	Os05g32120	32120-RT-F	TGAGGAAGTGGATTGAGGAG	230 bp	qRT-PCR
	Os05g32120	32120-RT-R	GCCCTTTGTTTCCTTTACCC
	Os07g28890	28890-F	AGCCAACCAAGCAAGATAGC	5975 bp	PCR
	Os07g28890	28890-R	ACCTGTGCTGTATCGTATGC
	Os07g28890	28890-RT-F	CCACCTCTTCTCTCAAATCG	171 bp	qRT-PCR
	Os07g28890	28890-RT-R	ATGGGTCACTCAACAACTGC
	Os11g15130	15130-F	ATTTAGGAAGGAGGGAGTAC	3795 bp	PCR
	Os11g15130	15130-R	ACGGTAATGTGGAGGAGAAC
	Os11g15130	15130-RT-F	CGGATGGTGCTAACTCTTGT	136 bp	qRT-PCR
	Os11g15130	15130-RT-R	CGTTGAGAAGGAGAAGCTAG
	Os11g15210	15210-F	ATCCAGTGCCAACAAGTCCT	3908 bp	PCR
	Os11g15210	15210-R	TTACTAGCAAGGAGGCACTC
	Os11g15210	15210-RT-F	AGGAAGCAGCATCAAGAACC	172 bp	qRT-PCR
	Os11g15210	15210-RT-R	CTCTTCCACCCTTTTCTCCA
	Os01g28690	28690-F	TGGAGAAGAAATGGAGGCAC	7452 bp	PCR
	Os01g28690	28690-R	CCCTCCATTCTACTTTGGCT
	Os01g28690	28690-RT-F	AAAGAATGCCTCCACCCACT	145 bp	qRT-PCR
	Os01g28690	28690-RT-R	AAGGGATGATGTGGTTGGCT

## Sheet: S2
	Table S2. TN phenotypes of S-RDP-II population in the field.
	Germplasm number	Subgroup	TNs
	117475	Admx	34
	121312	Admx	21
	121316	Admx	18
	121343	Admx	17
	121676	Admx	16
	121877	Admx	10
	121897	Admx	24
	117444	ARO	22
	117456	ARO	16
	117458	ARO	33
	117466	ARO	11
	117467	ARO	20
	117476	ARO	16
	117496	ARO	17
	117498	ARO	11
	117529	ARO	48
	117586	ARO	18
	120852	ARO	15
	120853	ARO	12
	120854	ARO	26
	120857	ARO	25
	120865	ARO	8
	120868	ARO	23
	120874	ARO	13
	120875	ARO	12
	120876	ARO	8
	120926	ARO	19
	120933	ARO	14
	120936	ARO	14
	120943	ARO	12
	120957	ARO	20
	120960	ARO	12
	120963	ARO	28
	120968	ARO	22
	120997	ARO	18
	121006	ARO	27
	121022	ARO	10
	121121	ARO	23
	121126	ARO	18
	121129	ARO	33
	121149	ARO	10
	121173	ARO	21
	121175	ARO	10
	121194	ARO	2
	121350	ARO	18
	121394	ARO	11
	121500	ARO	32
	121507	ARO	32
	121570	ARO	10
	121582	ARO	43
	121589	ARO	27
	121618	ARO	14
	121624	ARO	13
	117426	Arom	17
	117551	Arom	17
	121330	Arom	20
	121426	Arom	22
	121864	Arom	27
	121898	Arom	25
	121899	Arom	24
	121145	Aus	10
	117429	AusB	20
	117434	AusB	76
	117459	AusB	16
	117502	AusB	22
	117585	AusB	10
	117588	AusB	40
	120849	AusB	13
	120851	AusB	18
	120858	AusB	23
	120934	AusB	15
	120935	AusB	20
	120953	AusB	28
	120954	AusB	15
	120965	AusB	22
	120969	AusB	18
	120978	AusB	38
	120995	AusB	22
	120999	AusB	26
	121004	AusB	13
	121009	AusB	16
	121017	AusB	5
	121078	AusB	32
	121107	AusB	18
	121120	AusB	14
	121123	AusB	24
	121128	AusB	17
	121134	AusB	40
	121148	AusB	10
	121150	AusB	24
	121155	AusB	12
	121186	AusB	20
	121197	AusB	18
	121324	AusB	24
	121331	AusB	19
	121376	AusB	12
	121380	AusB	16
	121382	AusB	9
	121495	AusB	14
	121588	AusB	17
	121605	AusB	20
	121639	AxIP	15
	121086	IND	12
	121294	IND	12
	121318	IND	18
	121379	IND	40
	121383	IND	36
	121384	IND	7
	121387	IND	20
	121413	IND	18
	121506	IND	32
	121511	IND	20
	121593	IND	12
	121599	IND	21
	121614	IND	11
	121615	IND	17
	121617	IND	20
	121636	IND	28
	121638	IND	18
	121645	IND	6
	121659	IND	20
	121865	IND	28
	121879	IND	12
	121880	IND	12
	117455	Indi	20
	117545	Indi	16
	120971	Indi	28
	120973	Indi	17
	120974	Indi	16
	120976	Indi	9
	121002	Indi	16
	121081	Indi	12
	121166	Indi	24
	121184	Indi	13
	121332	Indi	26
	121388	Indi	10
	121390	Indi	22
	121392	Indi	20
	121411	Indi	17
	121421	Indi	10
	121422	Indi	34
	121503	Indi	32
	121515	Indi	22
	121527	Indi	46
	121528	Indi	42
	121532	Indi	13
	121555	Indi	26
	121597	Indi	13
	121608	Indi	7
	121611	Indi	25
	121623	Indi	16
	121627	Indi	18
	121634	Indi	16
	121650	Indi	20
	121872	Indi	12
	121884	Indi	16
	121885	Indi	9
	121894	Indi	21
	121916	Indi	15
	121920	Indi	15
	121921	Indi	8
	121277	Indx	37
	121291	Indx	12
	121901	Indx	18
	117447	InIP	27
	117454	InIP	8
	117460	InIP	28
	117470	InIP	15
	117525	InIP	26
	117533	InIP	20
	117564	InIP	7
	117587	InIP	6
	120862	InIP	31
	120879	InIP	7
	120939	InIP	28
	120947	InIP	15
	120959	InIP	15
	120964	InIP	18
	120970	InIP	15
	120977	InIP	10
	120981	InIP	10
	120983	InIP	16
	120984	InIP	16
	120988	InIP	10
	121010	InIP	16
	121011	InIP	18
	121015	InIP	24
	121019	InIP	8
	121020	InIP	10
	121024	InIP	6
	121080	InIP	22
	121085	InIP	24
	121087	InIP	13
	121091	InIP	15
	121094	InIP	24
	121098	InIP	16
	121099	InIP	18
	121110	InIP	22
	121122	InIP	32
	121124	InIP	16
	121137	InIP	24
	121142	InIP	22
	121146	InIP	12
	121156	InIP	32
	121157	InIP	31
	121158	InIP	14
	121159	InIP	24
	121161	InIP	11
	121162	InIP	18
	121163	InIP	8
	121164	InIP	12
	121172	InIP	10
	121176	InIP	10
	121420	InIP	42
	121591	InIP	9
	121705	InIP	21
	121748	InIP	30
	121752	InIP	41
	121760	InIP	16
	121850	InIP	28
	121855	InIP	20
	121857	InIP	25
	117443	INP	22
	117463	INP	20
	117500	INP	28
	117531	INP	10
	117563	INP	12
	117598	INP	10
	120860	INP	21
	120946	INP	18
	120948	INP	14
	120958	INP	16
	120986	INP	16
	121001	INP	10
	121016	INP	34
	121100	INP	12
	121101	INP	12
	121127	INP	16
	121133	INP	42
	121151	INP	16
	121152	INP	16
	121153	INP	17
	121750	INP	31
	121849	INP	36
	121852	INP	6
	121856	INP	26
	121858	INP	28
	121327	Japx	22
	121534	Japx	16
	117483	Temp	18
	121281	Temp	14
	121286	Temp	23
	121303	Temp	30
	121309	Temp	14
	121334	Temp	14
	121351	Temp	18
	121354	Temp	19
	121356	Temp	12
	121402	Temp	12
	121403	Temp	11
	121505	Temp	30
	121517	Temp	14
	121535	Temp	18
	121544	Temp	22
	121548	Temp	30
	121549	Temp	16
	121550	Temp	16
	121554	Temp	39
	121568	Temp	22
	121571	Temp	30
	121572	Temp	24
	121578	Temp	20
	121800	Temp	18
	121923	Temp	18
	121407	TMP	19
	121541	TMP	19
	121620	TMP	19
	121862	TMP	22
	117517	Trop	12
	117571	Trop	10
	121182	Trop	17
	121193	Trop	8
	121278	Trop	38
	121290	Trop	16
	121293	Trop	16
	121300	Trop	13
	121301	Trop	21
	121302	Trop	54
	121339	Trop	17
	121341	Trop	14
	121360	Trop	15
	121363	Trop	20
	121365	Trop	22
	121368	Trop	19
	121373	Trop	33
	121385	Trop	13
	121396	Trop	15
	121398	Trop	11
	121409	Trop	14
	121412	Trop	34
	121428	Trop	14
	121488	Trop	34
	121490	Trop	12
	121537	Trop	6
	121569	Trop	20
	121600	Trop	6
	121646	Trop	20
	121670	Trop	22
	121672	Trop	12
	121734	Trop	18
	121735	Trop	8
	121737	Trop	24
	121741	Trop	18
	121742	Trop	13
	121744	Trop	14
	121755	Trop	37
	121761	Trop	20
	121787	Trop	14
	121801	Trop	12
	121805	Trop	16
	121809	Trop	33
	121859	Trop	14
	121873	Trop	8
	121875	Trop	12
	121927	Trop	29
	121938	Trop	23
	121807	Trop	16
	117492	Trop	16
	117513	Trop	11
	117539	Trop	12
	121287	Trop	14
	121292	Trop	18
	121540	Trop	12
	121559	Trop	14
	121577	Trop	14
	121580	Trop	20
	121595	Trop	18
	121814	Trop	14
	121812	Trop	26
	117481	TRP	16
	117565	TRP	11
	117566	TRP	18
	121317	TRP	12
	121417	TRP	16
	121489	TRP	20
	121536	TRP	6
	121538	TRP	13
	121594	TRP	15
	121633	TRP	20
	121756	TRP	20

## Sheet: S3
	Table S3. List of the detailed gene information of the 90 cloned TN variation associated genes.
	Gene name	Gene annotation	Chr	Locus	References
	MOC1	monoculm 1	6	LOC_Os06g40780	Control of tillering in rice Nature, 2003, 422(6932): 618-621
	MOC2; FBP1	monoculm 2;cytosolic fructose-1,6-bisphosphatase 1	1	LOC_Os01g64660	Rice monoculm mutation moc2, which inhibits outgrowth of the second tillers, is ascribed to lack of a fructose-1,6-bisphosphatase Plant Biotechnology, 2013, 30(1): 47-56
	MOC3; OsWUS; TAB1	monoculm 3; Ortholog of WUSCHEL; tillers absent1	4	LOC_Os04g56780	MONOCULM 3, an Ortholog of WUSCHEL in Rice, Is Required for Tiller Bud Formation Journal of genetics and genomics, 2015, 42(2): 71-78
	D3; SOLS	bungetsuwaito tillering dwarf; dwarf-3	6	LOC_Os06g06050	Genetic Interaction between 2 Tillering Genes, Reduced Culm Number 1 (rcn1) and Tillering Dwarf Gene d3, in Rice Journal of Heredity, 2007, 98(2): 169-172
	d-27	dwarf-27	11	Os11g0587000	DWARF27, an Iron-Containing Protein Required for the Biosynthesis of Strigolactones, Regulates Rice Tiller Bud Outgrowth The Plant Cell, 2009, 21(5): 1512-1525
	HTD2; D88; D14; qPPB3	high tillering dwarf 2; Dwarf 88; DWARF14; primary panicle branch number	3	LOC_Os03g10620	Identification and characterization of HTD2: a novel gene negatively regulating tiller bud outgrowth in rice Planta, 2009, 230(4): 649-658
	D53	DWARF53	11	LOC_Os11g01330	DWARF 53 acts as a repressor of strigolactone signalling in rice Nature, 2013, 504: 401-405
	sdt; OsmiR156h	semidwarf and high-tillering; microRNA	6	LOC_Os06g44034	Regulation of OsmiR156h through Alternative Polyadenylation Improves Grain Yield in Rice PLoS ONE, 2015, 10(5): e0126154
	MIP1; OsHUB1	MOC1 interacting protein 1; Histone Monoubiquitination1	4	LOC_Os04g46450	Identification and functional analysis of the MOC1 interacting protein 1 Journal of Genetics and Genomics, 2010, 37(1): 69-77
	LAX2; Gnp4	lax panicle2;Grain Number Per-Panicle Gene	4	LOC_Os04g32510	LAX PANICLE2 of Rice Encodes a Novel Nuclear Protein and Regulates the Formation of Axillary Meristems The Plant Cell, 2011, 23(9): 3276-3287
	RFL; APO2	rice LFY homolog; ABERRANT PANICLE ORGANIZATION 2	4	LOC_Os04g51000	Functions for rice RFL in vegetative axillary meristem specification and outgrowth Journal of Experimental Botany, 2015, 66(9): 2773-2784
	NAL2; OsWOX3A	narrow leaf2;WUSCHEL-related homeobox 3A	11	LOC_Os11g01130	The rice narrow leaf2 and narrow leaf3 loci encode WUSCHEL-related homeobox 3A (OsWOX3A) and function in leaf, spikelet, tiller and lateral root development New Phytologist, 2013, 198(4): 1071-1084
	NAL9; VYL; ClpP	Virescent-Yellow Leaf; plastidic caseinolytic protease; ATP-dependent Clp protease proteolytic subunit gene	3	LOC_Os03g29810	Characterization and Fine Mapping of a Novel Rice Narrow Leaf Mutant nal9 Journal of Integrative Plant Biology, 2013, 55(11): 1016-1025
	REL2	rolled and erect leaf 2	10	LOC_Os10g41310	REL2, A Gene Encoding An Unknown Function Protein which Contains DUF630 and DUF632 Domains Controls Leaf Rolling in Rice Rice, 2016, 9: 37
	PAY1	PLANT ARCHITECTURE AND YIELD 1 gene	8	LOC_Os08g31470	PAY1 improves plant architecture and enhances grain yield in rice The Plant Journal, 2015, 83(3): 528-536
	OsGS2; OsGLN2; λGS31	glutamine synthetase	4	LOC_Os04g56400	Co-suppressed glutamine synthetase2 gene modifies nitrogen metabolism and plant growth in rice Chinese Science Bulletin, 2010, 55(9): 823-833
	D10; OsCCD8	carotenoid cleavage dioxygenase 8	1	LOC_Os01g54270	The Interactions among DWARF10, Auxin and Cytokinin Underlie Lateral Bud Outgrowth in Rice Journal of Integrative Plant Biology, 2010, 52(7): 626-638
	Hd3a; FT	Heading date-3a;FLOWERING LOCUS T;Florigen	6	LOC_Os06g06320	Genetic interactions between diverged alleles of Early heading date 1 (Ehd1) and Heading date 3a (Hd3a)/ RICE FLOWERING LOCUS T1 (RFT1) control differential heading and contribute to regional adaptation in rice (Oryza sativa) New Phytologist, 2015, 208(3): 936-948
	OsCesA7	brittle culm;cellulose synthase catalytic subunit 7	10	LOC_Os10g32980	A Missense Mutation in the Zinc Finger Domain of OsCESA7 Deleteriously Affects Cellulose Biosynthesis and Plant Growth in Rice PLoS ONE, 2016, 11(4): e0153993
	OsCAO1; PGL	chlorophyll a oxygenase	10	LOC_Os10g41780	PGL, encoding chlorophyllide a oxygenase 1, impacts leaf senescence and indirectly affects grain yield and quality in rice Journal of Experimental Botany, 2016, 67(5): 1297-1310
	OsCRTISO; ZEBRA2; PHS3; ZL2; MHZ5	carotenoid isomerase gene;zebra leaf;preharvest sprouting;vivipary	11	LOC_Os11g36440	Ethylene Responses in Rice Roots and Coleoptiles Are Differentially Regulated by a Carotenoid Isomerase-Mediated Abscisic Acid Pathway The Plant Cell, 2015, 27(4): 1061-1081
	OsUgp1; Ugp1	UDP-glucose pyrophosphorylase gene	9	LOC_Os09g38030	Rice UDP-Glucose Pyrophosphorylase1 Is Essential for Pollen Callose Deposition and Its Cosuppression Results in a New Type of Thermosensitive Genic Male Sterility The Plant Cell, 2007, 19(3): 847-861
	OsPIN1; REH1; OsPIN1b; OsPIN1a	auxin efflux transporter	2	LOC_Os02g50960	A PIN1 Family Gene, OsPIN1, involved in Auxin-dependent Adventitious Root Emergence and Tillering in Rice Plant and Cell Physiology, 2005, 46(10): 1674-1681
	OsJAG	complete-deletion mutant	1	LOC_Os01g03840	Molecular cloning and functional characterization of OsJAG gene based on a complete-deletion mutant in rice (Oryza sativa L.) Plant Molecular Biology, 2010, 74(6): 605-615
	OsGL1-3	Glossy1-homologous gene	6	LOC_Os06g44300	OsGL1-3 is Involved in Cuticular Wax Biosynthesis and Tolerance to Water Deficit in Rice PLoS ONE, 2015, 10(1): e116676
	OsPIN2	auxin efflux transporter	6	LOC_Os06g44970	Over-expression of OsPIN2 leads to increased tiller numbers, angle and shorter plant height through suppression of OsLAZY1 Plant Biotechnology Journal, 2012, 10(2): 139-149
	OsTIR1	auxin receptor	5	LOC_Os05g05800	MicroRNA393 is involved in nitrogen-promoted rice tillering through regulation of auxin signal transduction in axillary buds Scientific Reports, 2016, 6: 32158
	OsAFB2	auxin receptor	4	LOC_Os04g32460	Distinctive expression patterns and roles of the miRNA393/TIR1 homolog module in regulating flag leaf inclination and primary and crown root growth in rice (Oryza sativa) New Phytologist, 2012, 196(1): 149-161
	OsPORB; FGL; PGL10	protochlorophyllide oxidoreductase B; pale-green leaf	10	LOC_Os10g35370	Cloning and functional analysis of pale-green leaf (PGL10) in rice (Oryza sativa L.) Plant Growth Regulation, 2016, 78(1): 69-77
	OsARF18; OsARF10	auxin response factor	6	LOC_Os06g47150	Deregulation of the OsmiR160 Target Gene OsARF18 Causes Growth and Developmental Defects with an Alteration of Auxin Signaling in Rice Scientific Reports, 2016, 6: 29938
	OsPIN5b; OsPIN5c	auxin efflux carrier‐like gene	8	LOC_Os08g41720	OsPIN5b modulates rice (Oryza sativa) plant architecture and yield by changing auxin homeostasis, transport and distribution The Plant Journal, 2015, 83(5): 913-925
	OsPMEI28	pectin methylesterase inhibitor28	8	LOC_Os08g01670	Rice pectin methylesterase inhibitor28 (OsPMEI28) encodes a functional PMEI and its overexpression results in a dwarf phenotype through increased pectin methylesterification levels Journal of Plant Physiology, 2017, 208: 17-25
	OscZOG1	zeatin O-glucosyltransferase	4	LOC_Os04g20330	Putative zeatin O-glucosyltransferase OscZOG1 regulates root and shoot development and formation of agronomic traits in rice Journal of Integrative Plant Biology, 2016, 58(7): 627-641
	OsIAA6	Auxin-responsive Aux/IAA gene	1	LOC_Os01g53880	OsIAA6, a member of the rice Aux/IAA gene family, is involved in drought tolerance and tiller outgrowth Plant Science, 2015, 236: 304-312
	OsGRF3	growth-regulating factor	4	LOC_Os04g51190	Interaction between the GROWTH-REGULATING FACTOR and KNOTTED1-LIKE HOMEOBOX Families of Transcription Factors Plant Physiology, 2014, 164(4): 1952-1966
	YGL8	yellow-green leaf 8; catalytic subunit of magnesium-protoporphyrin IX monomethyl ester cyclase	1	LOC_Os01g17170	The catalytic subunit of magnesium-protoporphyrin IX monomethyl ester cyclase forms a chloroplast complex to regulate chlorophyll biosynthesis in rice Plant Molecular Biology, 2016, 92(1): 177-191
	YL1	yellow leaf 1	2	LOC_Os02g05890	A Nucleus-Encoded Chloroplast Protein YL1 Is Involved in Chloroplast Development and Efficient Biogenesis of Chloroplast ATP Synthase in Rice Scientific Reports, 2016, 6: 32295
	OscpSRP43	Chloroplast Signal Recognition Particle 43	3	LOC_Os03g03990	Oryza sativa Chloroplast Signal Recognition Particle 43 (OscpSRP43) Is Required for Chloroplast Development and Photosynthesis PLoS ONE, 2015, 10(11): e0143249
	OsNPR1; NH1	NPR1-like gene	1	LOC_Os01g09800	OsCUL3a Negatively Regulates Cell Death and Immunity by Degrading OsNPR1 in Rice The Plant Cell, 2017, 29(2): 345-359
	OsMADS15; DEP	degenerative palea	7	LOC_Os07g01820	Overexpreoverexpression of a Transcription Factor OsMADS15 Modifies Plant Architecture and Flowering Time in Rice (Oryza sativa L.) Plant Molecular Biology Reporter, 2012, 30(6): 1461-1469
	OsSPL14; IPA1;WFP	squamosa promoter binding protein-like 14	8	LOC_Os08g39890	A natural tandem array alleviates epigenetic repression of IPA1 and leads to superior yielding rice Nature Communications, 2017, 8: 14789
	TAD1; TE; OsCCS52A	rice cell cycle switch 52 A;Tillering and Dwarf 1	3	LOC_Os03g03150	Rice APC/CTE controls tillering by mediating the degradation of MONOCULM 1 Nature Communications, 2012, 3: 752
	OsMADS57	MADS-box gene	2	LOC_Os02g49840	The interaction between OsMADS57 and OsTB1 modulates rice tillering via DWARF14 Nature Communications, 2013, 4(3): 1566
	OsDET1	De-Etiolated 1 Homolog of Arabidopsis	1	LOC_Os01g01484	The De-Etiolated 1 Homolog of Arabidopsis Modulates the ABA Signaling Pathway and ABA Biosynthesis in Rice Plant Physiology, 2016, 171(2): 1259-1276
	TUT1; ES1; OsSCAR1	TUTOU1; Suppressor of cAMP Receptor-Like Protein; early senescence1	1	LOC_Os01g11040	Rice TUTOU1 Encodes a Suppressor of cAMP Receptor-Like Protein That Is Important for Actin Organization and Panicle Development Plant Physiology, 2015, 169(2): 1179-1191
	OsCEP6.1	C-TERMINALLY ENCODED PEPTIDE gene	8	LOC_Os08g37070	Overexpression of Peptide-Encoding OsCEP6.1 Results in Pleiotropic Effects on Growth in Rice (O. sativa) Frontiers in Plant Science, 2016, 7: 228
	OsATG7	Autophagy-related gene	1	LOC_Os01g42850	Autophagy Supports Biomass Production and Nitrogen Use Efficiency at the Vegetative Stage in Rice Plant Physiology, 2015, 168(1): 60-73
	OsAHP1; OHP1	Histidine Phosphotransfer Protein;histidine-containing phosphotransmitter gene	8	LOC_Os08g44350	Two Rice Authentic Histidine Phosphotransfer Proteins, OsAHP1 and OsAHP2, Mediate Cytokinin Signaling and Stress Responses in Rice Plant Physiology, 2014, 165(1): 335-345
	OsAHP2; OHP2	Histidine Phosphotransfer Protein;histidine-containing phosphotransmitter gene	9	LOC_Os09g39400	Two Rice Authentic Histidine Phosphotransfer Proteins, OsAHP1 and OsAHP2, Mediate Cytokinin Signaling and Stress Responses in Rice Plant Physiology, 2014, 165(1): 335-345
	OsPht1;4; OsPT4	phosphate transporter gene	4	LOC_Os04g10750	The Phosphate Transporter Gene OsPht1;4 Is Involved in Phosphate Homeostasis in Rice PLoS ONE, 2015, 10(5): e0126186
	Oshox4	Homeodomain transcription factor HOX4	9	LOC_Os09g29460	OsHox4 regulates GA signaling by interacting with DELLA-like genes and GA oxidase genes in rice Euphytica, 2015, 201(1): 97-107
	OsNIP3;1; DTE1	boric acid channel; Dwarf and tiller-enhancing 1	10	LOC_Os10g36924	Dwarf and tiller-enhancing 1 regulates growth and development by influencing boron uptake in boron limited conditions in rice Plant Science, 2015, 236: 18-28
	DFO1; CCP1	DEFORMED FLORAL ORGAN1; CURVED	1	LOC_Os01g12890	CURVED CHIMERIC PALEA 1 encoding an EMF1-like protein maintains epigenetic repression of OsMADS58 in rice palea development The Plant Journal, 2015,
	SPL33	eEF1A-like protein	1	LOC_Os01g02720	SPL33, encoding an eEF1A-like protein, negatively regulates cell death and defense responses in rice Journal of Experimental Botany, 2017, 68(5): 899-913
	NRT1.1B; OsNPF6.5; qCHR-10	nitrate-transporter gene	10	LOC_Os10g40600	Variation in NRT1.1B contributes to nitrate-use divergence between rice subspecies Nature Genetics, 2015, 47(7): 834-838
	OsPLIM2a	LIM-domain protein	2	LOC_Os02g42820	Rice LIM protein OsPLIM2a is involved in rice seed and tiller development Molecular Breeding, 2014, 34(2): 569-581
	OsHAP2E	heme activator protein gene; nuclear factor Y; CCAAT binding factor	3	LOC_Os03g29760	Overexpression of a rice heme activator protein gene (OsHAP2E) confers resistance to pathogens, salinity and drought, and increases photosynthesis and tiller number Plant Biotechnology Journal, 2015, 13(1): 85-96
	FUWA	NHL domain-containing protein	2	LOC_Os02g13950	An evolutionarily conserved gene, FUWA, plays a role in determining panicle architecture, grain shape and grain weight in rice The Plant Journal, 2015, 83(3): 427-438
	OsGDCH	glycine decarboxylase complex H-protein	10	LOC_Os10g37180	Targeted Knockdown of GDCH in Rice Leads to a Photorespiratory-Deficient Phenotype Useful as a Building Block for C4 Rice Plant and Cell Physiology, 2016, 57(5): 919-932
	OGR1	pentatricopeptide repeat–DYW protein	12	LOC_Os12g17080	Rice OGR1 encodes a pentatricopeptide repeat–DYW protein and is essential for RNA editing in mitochondria The Plant Journal, 2009, 59(5): 738-749
	OsDCL1	RNaseIII enzyme Dicer-like 1	3	LOC_Os03g02970	Repression of microRNA biogenesis by silencing of OsDCL1 activates the basal resistance to Magnaporthe oryzae in rice Plant Science, 2015, 237: 24-32
	OsIAGLU	IAA-glucose synthase; IAA-conjugating enzyme	3	LOC_Os03g48740	Tiller formation in rice is altered by overexpression of OsIAGLU gene encoding an IAA-conjugating enzyme or exogenous treatment of free IAA Journal of Plant Biology, 2012, 55(6): 429-435
	ALT1; CHR706	alkaline tolerant;Snf2 Family Chromatin Remodeling ATPase	1	LOC_Os01g57110	ALT1, a Snf2 Family Chromatin Remodeling ATPase, Negatively Regulates Alkaline Tolerance through Enhanced Defense against Oxidative Stress in Rice PLoS ONE, 2014, 9(12): e112515
	THIS1	lipase; tillering, plant height, and spikelet fertility	1	LOC_Os01g54810	THIS1 is a putative lipase that regulates tillering, plant height, and spikelet fertility in rice Journal of Experimental Botany, 2013, 64(14): 4389-4402
	SAD1; RPA34.5	RNA polymerase I subunit A34.5; super apical dormant	8	LOC_Os08g32690	SAD1, an RNA polymerase I subunit A34.5 of rice, interacts with Mediator and controls various aspects of plant development The Plant Journal, 2015, 81(2): 282-291
	OsRH34	DEAD box RNA helicase; DEAD box protein homologous to eukaryotic initiation factor 4AIII	3	LOC_Os03g36930	Two highly similar DEAD box proteins, OsRH2 and OsRH34, homologous to eukaryotic initiation factor 4AIII, play roles of the exon junction complex in regulating growth and development in rice BMC Plant Biology, 2016, 16: 84
	OsKASI	β-ketoacyl-[acyl carrier protein] synthase I	6	LOC_Os06g09630	OsKASI, a β-ketoacyl-[acyl carrier protein] synthase I, is involved in root development in rice (Oryza sativa L.) Planta, 2015, 242(1): 203-213
	OsCYP19-4	peptidyl-prolyl cis-trans isomerase	6	LOC_Os06g49470	Overexpression of OsCYP19-4 increases tolerance to cold stress and enhances grain yield in rice (Oryza sativa) Journal of Experimental Botany, 2016, 67(1): 69-82
	EBR1	enhanced blight and blast resistance 1; E3 ubiquitin ligase	5	LOC_Os05g19970	An E3 Ubiquitin Ligase-BAG Protein Module Controls Plant Innate Immunity and Broad-Spectrum Disease Resistance Cell Host & Microbe, 2015, 76: 813-820
	Fd-GOGAT1; lc7; ABC1; spl23	ferredoxin-dependent glutamate synthase1; leaf color; ABNORMAL CYTOKININ RESPONSE 1; spotted leaf 32	7	LOC_Os07g46460	Isolation and characterization of a spotted leaf 32 mutant with early leaf senescence and enhanced defense response in rice Scientific Reports, 2017, 7: 41846
	OsPAP10c	secreted acid phosphatase	12	LOC_Os12g44020	OsPAP10c, a novel secreted acid phosphatase in rice, plays an important role in the utilization of external organic phosphorus Plant, Cell & Environment, 2016, 39(10): 2247-2259
	RCN11; OsXylT	β 1,2-xylosyltransferase; reduced culm number11	8	LOC_Os08g39380	The rice RCN11 gene encodes β1,2-xylosyltransferase and is required for plant responses to abiotic stresses and phytohormones Plant Science, 2015, 236: 75-88
	OsRLCK57	receptor-like cytoplasmic kinase	1	LOC_Os01g74200	Four receptor-like cytoplasmic kinases regulate development and immunity in rice Plant, Cell & Environment, 2016, 39(6): 1381-1392
	OsSIZ1	SUMO E3 Ligase Gene	5	LOC_Os05g03430	Rice SIZ1, a SUMO E3 ligase, controls spikelet fertility through regulation of anther dehiscence New Phytologist, 2011, 189(3): 869-882
	OsRH2	DEAD box RNA helicase; DEAD box protein homologous to eukaryotic initiation factor 4AIII	1	LOC_Os01g45190	Two highly similar DEAD box proteins, OsRH2 and OsRH34, homologous to eukaryotic initiation factor 4AIII, play roles of the exon junction complex in regulating growth and development in rice BMC Plant Biology, 2016, 16: 84
	OsRLCK57	receptor-like cytoplasmic kinase	1	LOC_Os01g74200	Four receptor-like cytoplasmic kinases regulate development and immunity in rice Plant, Cell & Environment, 2016, 39(6): 1381-1392
	OsTB1; FC1	rice TEOSINTE BRANCHED 1; TCP family transcription factor	3	LOC_Os03g49880	The interaction between OsMADS57 and OsTB1 modulates rice tillering via DWARF14 Nature Communications, 2013, 4(3): 1566
	OsPHR2	transcription factor with an MYB domain; PHOSPHATE RESPONSE1 ortholog	7	LOC_Os07g25710	Integrative Comparison of the Role of the PHOSPHATE RESPONSE1 Subfamily in Phosphate Signaling and Homeostasis in Rice Plant Physiology, 2015, 168(4): 1762-1776
	OsPHR1	transcription factor with an MYB domain; PHOSPHATE RESPONSE1	3	LOC_Os03g21240	Integrative Comparison of the Role of the PHOSPHATE RESPONSE1 Subfamily in Phosphate Signaling and Homeostasis in Rice Plant Physiology, 2015, 168(4): 1762-1776
	OsAP2-39	APETALA-2-Like transcription factor gene	4	LOC_Os04g52090	Transcriptional Activation of OsDERF1 in OsERF3 and OsAP2-39 Negatively Modulates Ethylene Synthesis and Drought Tolerance in Rice PLoS ONE, 2011, 6(9): e25216
	OsWRKY74	WRKY transcription factor	9	LOC_Os09g16510	OsWRKY74, a WRKY transcription factor, modulates tolerance to phosphate starvation in rice Journal of Experimental Botany, 2016, 67(3): 947-960
	OsTEF1	transcription elongation factor	2	LOC_Os02g04160	Reduced tillering in Basmati rice T-DNA insertional mutant OsTEF1 associates with differential expression of stress related genes and transcription factors Functional & Integrative Genomics, 2012, 12(2): 291-304
	OsZHD1; ACL-D	Zn-finger transcription factor; abaxially curled and drooping leaf-dominant	9	LOC_Os09g29130	Overexpression of OsZHD1, a zinc finger homeodomain class homeobox transcription factor, induces abaxially curled and drooping leaf in rice Planta, 2014, 239(4): 803-816
	OMTN2; OsNAC2; Ostil1	NAC transcription factor;Oryza sativa tillering1	11	LOC_Os11g01330	Overexpression of a NAC-domain protein promotes shoot branching in rice New Phytologist, 2007, 176(2): 288-298
	DPF; OsbHLH025	bHLH transcription factor; diterpenoid phytoalexin factor	1	LOC_Os01g09990	Diterpenoid phytoalexin factor, a bHLH transcription factor, plays a central role in the biosynthesis of diterpenoid phytoalexins in rice The Plant Journal, 2015, 84(6): 1100-1113
	OsAP2-39	APETALA-2-Like transcription factor gene	4	LOC_Os04g52090	Transcriptional Activation of OsDERF1 in OsERF3 and OsAP2-39 Negatively Modulates Ethylene Synthesis and Drought Tolerance in Rice PLoS ONE, 2011, 6(9): e25216
	OsGATA12	zinc finger transcription factor	3	LOC_Os03g61570	Overexpression of OsGATA12 regulates chlorophyll content, delays plant senescence and improves rice yield under high density planting Plant Molecular Biology, 2017, 94(1-2): 215-227
	PLA2; LHD2	plastochron 2	1	LOC_Os01g68000	LEAFY HEAD2, which encodes a putative RNA-binding protein, regulates shoot development of rice Cell Research, 2006, 16(3): 267-276
	REL1	rolled and erect leaf 1	1	LOC_Os01g64380	Characterization of Rolled and Erect Leaf 1 in regulating leave morphology in rice Journal of Experimental Botany, 2015, 66(19): 6047-6058

## Sheet: S4
	Table S4. The haplotype analysis of the Moc3 gene in the accessions with extreme low and high TN phenotypes.
		Position ---Accessions	1070 bp before 'ATG'	1059 bp before 'ATG'	939 bp before 'ATG'	720 bp before 'ATG'	670 bp before 'ATG'	662 bp before 'ATG'	612 bp before 'ATG'	601 bp before 'ATG'	527 bp before 'ATG'	428 bp before 'ATG'	270 bp before 'ATG'	251 bp before 'ATG'	755 bp after 'ATG'
	Low-TN accessions	YW11127	G	C	G	C	C	C	G	C	A	N	T	T	N
		YW11184	G	C	G	C	C	C	G	C	A	N	T	T	N
		YW11256	G	C	G	C	C	C	G	C	A	N	T	T	N
		YW11347	G	C	G	C	C	C	G	C	A	N	T	T	N
		YW11357	G	C	G	C	C	C	G	C	A	N	T	T	N
	High-TN accessions	YW11041	A	A	T	T	T	A	A	A	G	+CTCTCTCTCTCT	C	C	-ACG
		YW11181	A	A	T	T	T	A	A	A	G	+CTCTCTCTCTCT	C	C	-ACG
		YW11203	A	A	T	T	T	A	A	A	G	+CTCTCTCTCTCT	C	C	-ACG
		YW11324	A	A	T	T	T	A	A	A	G	+CTCTCTCTCTCT	C	C	-ACG
		YW11366	A	A	T	T	T	A	A	A	G	+CTCTCTCTCTCT	C	C	-ACG

## Sheet: S5
	Table S5. The detailed information of the genes located in the 15 novel LATNs.
	Locus	LATNs	annotaion
	LOC_Os01g10710	1	receptor-like protein kinase, putative
	LOC_Os01g10700	1	D-mannose binding lectin family protein
	LOC_Os01g10640	1	expressed protein
	LOC_Os01g10590	1	osFTL8 FT-Like8 homologous to Flowering Locus T gene; contains Pfam profile PF01161: Phosphatidylethanolamine-binding protein, expressed
	LOC_Os01g10580	1	B-box zinc finger family protein, putative, expressed
	LOC_Os01g10550	1	DEFL35 - Defensin and Defensin-like DEFL family
	LOC_Os01g10480	1	plastocyanin-like domain containing protein, putative
	LOC_Os01g10470	1	RALFL17 - Rapid ALkalinization Factor RALF family protein precursor, expressed
	LOC_Os01g10490	1	keratin, type I cytoskeletal 9, putative, expressed
	LOC_Os01g10504	1	OsMADS3 - MADS-box family gene with MIKCc type-box, expressed
	LOC_Os01g10530	1	expressed protein
	LOC_Os01g10520	1	expressed protein
	LOC_Os01g10560	1	transposon protein, putative, unclassified
	LOC_Os01g10610	1	BES1/BZR1 homolog protein, putative, expressed
	LOC_Os01g10600	1	aquaporin protein, putative, expressed
	LOC_Os01g10630	1	expressed protein
	LOC_Os01g10670	1	hypothetical protein
	LOC_Os01g10660	1	hypothetical protein
	LOC_Os01g10680	1	GIL1, putative, expressed
	LOC_Os01g10690	1	POLD3 - Putative DNA polymerase delta complex subunit, expressed
	LOC_Os01g28850	3	hypothetical protein
	LOC_Os01g28820	3	retrotransposon, putative, centromere-specific
	LOC_Os01g28790	3	PRAS-rich protein, putative, expressed
	LOC_Os01g28770	3	hypothetical protein
	LOC_Os01g28760	3	retrotransposon protein, putative, Ty1-copia subclass
	LOC_Os01g28750	3	retrotransposon, putative, centromere-specific
	LOC_Os01g28730	3	protein kinase domain containing protein, expressed
	LOC_Os04g25430	3	hypothetical protein
	LOC_Os01g28720	3	hypothetical protein
	LOC_Os01g28690	3	nucleoporin autopeptidase domain containing protein, expressed
	LOC_Os01g28680	3	WD domain, G-beta repeat domain containing protein, expressed
	LOC_Os01g28670	3	hypothetical protein
	LOC_Os01g28650	3	retrotransposon, putative, centromere-specific
	LOC_Os01g28630	3	retrotransposon protein, putative, unclassified
	LOC_Os01g28610	3	hypothetical protein
	LOC_Os01g28590	3	hypothetical protein
	LOC_Os01g28580	3	expressed protein
	LOC_Os01g28540	3	stress regulated protein, putative, expressed
	LOC_Os01g28560	3	retrotransposon protein, putative, Ty1-copia subclass
	LOC_Os01g28550	3	retrotransposon protein, putative, Ty1-copia subclass
	LOC_Os01g28570	3	pentatricopeptide, putative
	LOC_Os01g28600	3	exo70 exocyst complex subunit family protein, putative, expressed
	LOC_Os01g28640	3	retrotransposon protein, putative, Ty3-gypsy subclass
	LOC_Os01g28700	3	hypothetical protein
	LOC_Os01g28710	3	conserved hypothetical protein
	LOC_Os01g28740	3	transposon protein, putative, unclassified
	LOC_Os01g28744	3	retrotransposon protein, putative, unclassified
	LOC_Os01g28780	3	hypothetical protein
	LOC_Os01g28800	3	retrotransposon protein, putative, unclassified
	LOC_Os01g28810	3	expressed protein
	LOC_Os01g28830	3	hypothetical protein
	LOC_Os01g28840	3	C4-dicarboxylate transporter/malic acid transport protein, expressed
	LOC_Os01g28870	3	retrotransposon protein, putative, unclassified
	LOC_Os01g33820	4	hypothetical protein
	LOC_Os01g33810	4	disease resistance protein RPM1, putative, expressed
	LOC_Os01g33840	4	heat shock protein binding protein, putative
	LOC_Os01g33800	4	heat shock protein DnaJ, putative, expressed
	LOC_Os01g33762	4	expressed protein
	LOC_Os01g33760	4	hypothetical protein
	LOC_Os01g33750	4	retrotransposon protein, putative, unclassified
	LOC_Os01g33720	4	hypothetical protein
	LOC_Os01g33710	4	expressed protein
	LOC_Os01g33670	4	hypothetical protein
	LOC_Os01g33650	4	conserved hypothetical protein
	LOC_Os01g33609	4	transposon protein, putative, CACTA, En/Spm sub-class
	LOC_Os01g33590	4	transposon protein, putative, CACTA, En/Spm sub-class
	LOC_Os01g33580	4	retrotransposon, putative, centromere-specific
	LOC_Os01g33560	4	retrotransposon protein, putative, unclassified
	LOC_Os01g33550	4	MEGL19 - Maternally expressed gene MEG family protein precursor, putative
	LOC_Os01g33530	4	hypothetical protein
	LOC_Os01g33514	4	expressed protein
	LOC_Os01g33510	4	hypothetical protein
	LOC_Os01g33500	4	6-phosphogluconate dehydrogenase NAD-binding domain-containing protein, putative
	LOC_Os01g33490	4	OsFBX10 - F-box domain containing protein, expressed
	LOC_Os01g33520	4	ulp1 protease family, C-terminal catalytic domain containing protein
	LOC_Os01g33540	4	transposon protein, putative, unclassified, expressed
	LOC_Os01g33615	4	expressed protein
	LOC_Os12g36990	4	transposon protein, putative, CACTA, En/Spm sub-class
	LOC_Os11g05910	4	transposon protein, putative, CACTA, En/Spm sub-class
	LOC_Os01g33630	4	transposon protein, putative, CACTA, En/Spm sub-class
	LOC_Os01g33640	4	transposon protein, putative, CACTA, En/Spm sub-class
	LOC_Os01g33684	4	disease resistance RPP13-like protein 1, putative, expressed
	LOC_Os01g33700	4	retrotransposon protein, putative, unclassified
	LOC_Os01g33740	4	retrotransposon protein, putative, unclassified
	LOC_Os01g33770	4	hypothetical protein
	LOC_Os01g33764	4	hypothetical protein
	LOC_Os01g33830	4	hypothetical protein
	LOC_Os01g63730	5	hypothetical protein
	LOC_Os01g63710	5	CDC6 - Putative DNA replication initiation protein, expressed
	LOC_Os01g63680	5	MYB family transcription factor, putative, expressed
	LOC_Os01g63660	5	retrotransposon protein, putative, Ty3-gypsy subclass
	LOC_Os01g63640	5	retrotransposon protein, putative, unclassified
	LOC_Os01g63620	5	expressed protein
	LOC_Os01g63570	5	transposon protein, putative, unclassified
	LOC_Os01g63540	5	cytochrome P450, putative, expressed
	LOC_Os01g63530	5	transposon protein, putative, CACTA, En/Spm sub-class
	LOC_Os02g17070	5	transposon protein, putative, CACTA, En/Spm sub-class
	LOC_Os01g63520	5	transposon protein, putative, CACTA, En/Spm sub-class
	LOC_Os01g63500	5	expressed protein
	LOC_Os01g63480	5	transferase family protein, putative, expressed
	LOC_Os01g63510	5	homeobox domain containing protein, expressed
	LOC_Os01g63550	5	retrotransposon protein, putative, Ty3-gypsy subclass
	LOC_Os01g63560	5	retrotransposon protein, putative, Ty3-gypsy subclass
	LOC_Os01g63580	5	glycerol-3-phosphate acyltransferase, putative, expressed
	LOC_Os01g63600	5	transposon protein, putative, unclassified
	LOC_Os01g63650	5	retrotransposon protein, putative, unclassified
	LOC_Os01g63670	5	hypothetical protein
	LOC_Os01g63690	5	hs1, putative, expressed
	LOC_Os01g63610	5	retrotransposon protein, putative, unclassified
	LOC_Os01g63720	5	hypothetical protein
	LOC_Os01g63740	5	transposon protein, putative, CACTA, En/Spm sub-class
	LOC_Os01g63920	6	hypothetical protein
	LOC_Os01g63900	6	WD domain, G-beta repeat domain containing protein, expressed
	LOC_Os01g63870	6	nucleobase-ascorbate transporter, putative, expressed
	LOC_Os01g63810	6	starch binding domain containing protein, putative, expressed
	LOC_Os01g63800	6	pleckstrin homology domain-containing protein, putative, expressed
	LOC_Os01g63790	6	prolipoprotein diacylglyceryl transferase, putative, expressed
	LOC_Os01g63770	6	transmembrane amino acid transporter protein, putative, expressed
	LOC_Os01g63750	6	glycine-rich protein, putative
	LOC_Os01g63780	6	nsp1-like C-terminal region family protein, expressed
	LOC_Os01g63820	6	double-stranded RNA binding motif containing protein, expressed
	LOC_Os01g63830	6	dehydrodolichyl diphosphate synthase, putative, expressed
	LOC_Os01g63840	6	3-deoxy-D-manno-octulosonic-acid transferase, putative, expressed
	LOC_Os01g63854	6	transmembrane amino acid transporter protein, putative, expressed
	LOC_Os01g63880	6	expressed protein
	LOC_Os01g63890	6	G10 protein, putative, expressed
	LOC_Os01g63910	6	AT hook motif family protein, expressed
	LOC_Os01g63930	6	cytochrome P450, putative, expressed
	LOC_Os05g14000	11	transposon protein, putative, CACTA, En/Spm sub-class
	LOC_Os05g13990	11	transposon protein, putative, CACTA, En/Spm sub-class
	LOC_Os05g13960	11	transposon protein, putative, Pong sub-class, expressed
	LOC_Os05g13910	11	retrotransposon protein, putative, unclassified
	LOC_Os05g13904	11	expressed protein
	LOC_Os05g13890	11	retrotransposon protein, putative, unclassified
	LOC_Os05g13880	11	hypothetical protein
	LOC_Os05g13810	11	expressed protein
	LOC_Os05g13804	11	expressed protein
	LOC_Os05g13800	11	transposon protein, putative, unclassified
	LOC_Os05g13770	11	RNA polymerase Rpb7, N-terminal domain containing protein, expressed
	LOC_Os05g13790	11	expressed protein
	LOC_Os05g13780	11	C-5 cytosine-specific DNA methylase, putative, expressed
	LOC_Os05g13840	11	hypothetical protein
	LOC_Os05g13820	11	conserved hypothetical protein
	LOC_Os05g13850	11	TsetseEP precursor, putative
	LOC_Os05g13830	11	TsetseEP precursor, putative
	LOC_Os05g13870	11	hypothetical protein
	LOC_Os05g13930	11	retrotransposon protein, putative, unclassified
	LOC_Os05g13920	11	retrotransposon protein, putative, unclassified
	LOC_Os05g13940	11	retrotransposon protein, putative, unclassified, expressed
	LOC_Os05g13900	11	retrotransposon protein, putative, unclassified, expressed
	LOC_Os05g13950	11	eukaryotic translation initiation factor 3 subunit E-interacting protein, putative, expressed
	LOC_Os05g13970	11	phosphorylase domain containing protein, putative, expressed
	LOC_Os05g13980	11	hypothetical protein
	LOC_Os05g14010	11	ethylene-responsive protein related, putative, expressed
	LOC_Os05g32240	12	hypothetical protein
	LOC_Os05g32230	12	expressed protein
	LOC_Os05g32220	12	L1P family of ribosomal proteins domain containing protein, expressed
	LOC_Os05g32210	12	NAD kinase, putative, expressed
	LOC_Os05g32200	12	conserved hypothetical protein
	LOC_Os05g32170	12	TKL_IRAK_CR4L.5 - The CR4L subfamily has homology with Crinkly4, expressed
	LOC_Os05g32160	12	hypothetical protein
	LOC_Os05g32140	12	NAD dependent epimerase/dehydratase family protein, putative, expressed
	LOC_Os05g32130	12	conserved hypothetical protein
	LOC_Os05g32120	12	alpha 1,3-xylosyltransferase, putative, expressed
	LOC_Os05g32100	12	conserved hypothetical protein
	LOC_Os05g32060	12	expressed protein
	LOC_Os05g32040	12	retrotransposon protein, putative, unclassified
	LOC_Os05g32030	12	transposon protein, putative, unclassified
	LOC_Os05g32010	12	hypothetical protein
	LOC_Os05g32000	12	transposon protein, putative, unclassified
	LOC_Os05g31990	12	retrotransposon protein, putative, unclassified
	LOC_Os05g31970	12	expressed protein
	LOC_Os05g31950	12	retrotransposon protein, putative, Ty3-gypsy subclass
	LOC_Os05g32020	12	hypothetical protein
	LOC_Os05g32050	12	retrotransposon protein, putative, Ty3-gypsy subclass
	LOC_Os05g32070	12	LRP1, putative, expressed
	LOC_Os05g32080	12	retrotransposon protein, putative, unclassified
	LOC_Os05g32090	12	hypothetical protein
	LOC_Os05g32110	12	COBRA, putative, expressed
	LOC_Os05g32150	12	expressed protein
	LOC_Os05g32190	12	tungus CG8253-PA, putative, expressed
	LOC_Os07g22690	13	hypothetical protein
	LOC_Os07g22680	13	SKP1-like protein 1B, putative, expressed
	LOC_Os07g22650	13	expressed protein
	LOC_Os07g22640	13	lipid binding protein, putative, expressed
	LOC_Os07g22610	13	transposon protein, putative, unclassified
	LOC_Os07g22590	13	hAT dimerisation domain containing protein
	LOC_Os07g22510	13	expressed protein
	LOC_Os10g21406	13	photosystem I iron-sulfur center, putative
	LOC_Os10g21404	13	NADPH-dependent oxidoreductase, putative
	LOC_Os10g21402	13	NADPH-dependent oxidoreductase, putative
	LOC_Os07g22504	13	NADPH-dependent oxidoreductase, putative
	LOC_Os07g22498	13	photosystem I iron-sulfur center, putative
	LOC_Os07g22496	13	NADPH-dependent oxidoreductase, putative
	LOC_Os06g46438	13	NADPH-dependent oxidoreductase, putative
	LOC_Os06g46436	13	photosystem I iron-sulfur center, putative
	LOC_Os02g24574	13	NADPH-dependent oxidoreductase, putative
	LOC_Os07g22480	13	retrotransposon, putative, centromere-specific
	LOC_Os07g22470	13	hypothetical protein
	LOC_Os07g22460	13	hypothetical protein
	LOC_Os07g22430	13	retrotransposon protein, putative, unclassified
	LOC_Os07g22440	13	retrotransposon, putative, centromere-specific
	LOC_Os07g22450	13	NAC domain containing protein, putative
	LOC_Os07g22494	13	expressed protein
	LOC_Os07g22520	13	retrotransposon protein, putative, Ty3-gypsy subclass
	LOC_Os07g22534	13	WD domain, G-beta repeat domain containing protein, expressed
	LOC_Os07g22560	13	retrotransposon protein, putative, Ty3-gypsy subclass
	LOC_Os07g22570	13	retrotransposon protein, putative, unclassified, expressed
	LOC_Os07g22580	13	rhoGAP domain containing protein, expressed
	LOC_Os07g22600	13	spermidine synthase, putative, expressed
	LOC_Os07g22620	13	retrotransposon protein, putative, unclassified
	LOC_Os07g22660	13	conserved hypothetical protein
	LOC_Os07g22670	13	mTERF domain containing protein, expressed
	LOC_Os07g22700	13	tim44-like domain containing protein, expressed
	LOC_Os07g22710	13	CAMK_CAMK_like.32 - CAMK includes calcium/calmodulin depedent protein kinases, expressed
	LOC_Os07g29040	14	hypothetical protein
	LOC_Os07g29030	14	hypothetical protein
	LOC_Os07g29010	14	transposon protein, putative, CACTA, En/Spm sub-class
	LOC_Os07g29000	14	transposon protein, putative, CACTA, En/Spm sub-class
	LOC_Os07g28980	14	hypothetical protein
	LOC_Os07g28970	14	retrotransposon, putative, centromere-specific
	LOC_Os07g28940	14	ATGRIP/GRIP, putative, expressed
	LOC_Os07g28930	14	expressed protein
	LOC_Os07g28910	14	LSD1 zinc finger domain containing protein, expressed
	LOC_Os07g28890	14	ethylene-responsive protein related, putative, expressed
	LOC_Os07g28840	14	SET domain containing protein, expressed
	LOC_Os07g28820	14	ribonuclease 2-5A family protein, expressed
	LOC_Os07g28790	14	PAP fibrillin family domain containing protein, expressed
	LOC_Os07g28850	14	retrotransposon protein, putative, unclassified, expressed
	LOC_Os07g28770	14	transposon protein, putative, CACTA, En/Spm sub-class
	LOC_Os07g28780	14	transposon protein, putative, CACTA, En/Spm sub-class
	LOC_Os07g28800	14	heat shock protein DnaJ, putative
	LOC_Os07g28810	14	expressed protein
	LOC_Os07g28830	14	hypothetical protein
	LOC_Os07g28860	14	hypothetical protein
	LOC_Os07g28870	14	hypothetical protein
	LOC_Os07g28880	14	hypothetical protein
	LOC_Os07g28900	14	PPR repeat domain containing protein, putative, expressed
	LOC_Os07g28920	14	expressed protein
	LOC_Os07g28960	14	hypothetical protein
	LOC_Os07g28990	14	expressed protein
	LOC_Os07g29050	14	hypothetical protein
	LOC_Os08g35590	16	expressed protein
	LOC_Os08g35580	16	expressed protein
	LOC_Os08g35570	16	expressed protein
	LOC_Os08g35560	16	expressed protein
	LOC_Os08g35530	16	retrotransposon protein, putative, unclassified
	LOC_Os08g35490	16	ctr copper transporter family protein, putative
	LOC_Os08g35480	16	cupin superfamily protein, putative, expressed
	LOC_Os08g35470	16	exo70 exocyst complex subunit, putative, expressed
	LOC_Os08g35460	16	hypothetical protein
	LOC_Os08g35440	16	Ser/Thr protein phosphatase family protein, putative, expressed
	LOC_Os08g35430	16	hypothetical protein
	LOC_Os08g35420	16	photosynthetic reaction center protein, putative, expressed
	LOC_Os04g16770	16	photosynthetic reaction center protein, putative, expressed
	LOC_Os08g35410	16	hypothetical protein
	LOC_Os08g35400	16	hypothetical protein
	LOC_Os08g35380	16	retrotransposon protein, putative, unclassified
	LOC_Os08g35340	16	retrotransposon protein, putative, unclassified
	LOC_Os08g35305	16	expressed protein
	LOC_Os08g35300	16	expressed protein
	LOC_Os08g35250	16	transposon protein, putative, CACTA, En/Spm sub-class
	LOC_Os08g35260	16	hypothetical protein
	LOC_Os08g35270	16	retrotransposon protein, putative, Ty3-gypsy subclass
	LOC_Os08g35280	16	retrotransposon protein, putative, Ty3-gypsy subclass
	LOC_Os08g35290	16	retrotransposon protein, putative, unclassified
	LOC_Os08g35319	16	expressed protein
	LOC_Os08g35310	16	O-methyltransferase, putative
	LOC_Os08g35330	16	hypothetical protein
	LOC_Os08g35350	16	hypothetical protein
	LOC_Os08g35370	16	transposon protein, putative, CACTA, En/Spm sub-class
	LOC_Os08g35390	16	retrotransposon protein, putative, unclassified
	LOC_Os10g21352	16	chloroplast 30S ribosomal protein S19, putative, expressed
	LOC_Os09g24412	16	chloroplast 30S ribosomal protein S19, putative
	LOC_Os09g24408	16	conserved hypothetical protein
	LOC_Os08g15266	16	chloroplast 30S ribosomal protein S19, putative
	LOC_Os08g15264	16	conserved hypothetical protein
	LOC_Os07g25024	16	chloroplast 30S ribosomal protein S19, putative
	LOC_Os07g25022	16	conserved hypothetical protein
	LOC_Os04g16818	16	chloroplast 30S ribosomal protein S19, putative
	LOC_Os04g16775	16	conserved hypothetical protein
	LOC_Os04g16772	16	chloroplast 30S ribosomal protein S19, putative
	LOC_Os08g35450	16	retrotransposon protein, putative, unclassified
	LOC_Os08g35500	16	hypothetical protein
	LOC_Os08g35510	16	cytochrome P450, putative
	LOC_Os08g35520	16	retrotransposon protein, putative, unclassified
	LOC_Os08g35540	16	retrotransposon protein, putative, unclassified
	LOC_Os08g35550	16	hypothetical protein
	LOC_Os08g35600	16	tyrosine protein kinase domain containing protein, putative, expressed
	LOC_Os08g35610	16	retrotransposon protein, putative, unclassified
	LOC_Os09g08254	18	hypothetical protein
	LOC_Os09g08224	18	retrotransposon protein, putative, Ty3-gypsy subclass
	LOC_Os09g08190	18	sulfotransferase domain containing protein, expressed
	LOC_Os09g08170	18	retrotransposon protein, putative, unclassified
	LOC_Os09g08160	18	plant protein of unknown function domain containing protein, expressed
	LOC_Os09g08140	18	hypothetical protein
	LOC_Os09g08110	18	hypothetical protein
	LOC_Os09g08120	18	beta-fructofuranosidase, insoluble isoenzyme 7 precursor, putative, expressed
	LOC_Os09g08072	18	glycosyl hydrolases, putative, expressed
	LOC_Os09g08060	18	retrotransposon protein, putative, Ty3-gypsy subclass
	LOC_Os09g08030	18	nodulin MtN3 family protein, putative
	LOC_Os09g07970	18	transposon protein, putative, CACTA, En/Spm sub-class
	LOC_Os09g07990	18	retrotransposon protein, putative, unclassified
	LOC_Os09g07960	18	retrotransposon protein, putative, Ty3-gypsy subclass
	LOC_Os09g08000	18	hypothetical protein
	LOC_Os09g08010	18	retrotransposon protein, putative, unclassified
	LOC_Os09g08020	18	retrotransposon protein, putative, unclassified
	LOC_Os09g07980	18	transposon protein, putative, CACTA, En/Spm sub-class
	LOC_Os09g08050	18	retrotransposon protein, putative, Ty3-gypsy subclass
	LOC_Os09g08040	18	retrotransposon protein, putative, Ty3-gypsy subclass
	LOC_Os09g08100	18	cysteine proteinase inhibitor precursor, putative, expressed
	LOC_Os09g08130	18	indole-3-glycerol phosphate synthase, chloroplast precursor, putative, expressed
	LOC_Os09g08150	18	hypothetical protein
	LOC_Os09g08180	18	retrotransposon protein, putative, Ty3-gypsy subclass
	LOC_Os09g08210	18	hypothetical protein
	LOC_Os09g08240	18	retrotransposon protein, putative, unclassified
	LOC_Os09g08280	18	expressed protein
	LOC_Os09g08270	18	nodulin MtN3 family protein, putative
	LOC_Os10g01940	20	retrotransposon protein, putative, Ty3-gypsy subclass
	LOC_Os10g01880	20	retrotransposon protein, putative, unclassified
	LOC_Os10g01870	20	retrotransposon protein, putative, unclassified
	LOC_Os10g01840	20	hypothetical protein
	LOC_Os10g01820	20	expressed protein
	LOC_Os10g01930	20	transferase family protein, putative, expressed
	LOC_Os10g01920	20	transferase family protein, putative, expressed
	LOC_Os10g01810	20	hypothetical protein
	LOC_Os10g01800	20	transferase family protein, putative
	LOC_Os12g27570	20	retrotransposon protein, putative, unclassified
	LOC_Os10g01730	20	hypothetical protein
	LOC_Os10g01710	20	hypothetical protein
	LOC_Os10g01700	20	expressed protein
	LOC_Os10g01720	20	transferase family protein, putative
	LOC_Os10g01690	20	transferase family protein, putative
	LOC_Os10g01640	20	decarboxylase, putative
	LOC_Os10g01680	20	transferase family protein, putative
	LOC_Os10g01620	20	hypothetical protein
	LOC_Os10g01610	20	expressed protein
	LOC_Os10g01650	20	transferase family protein, putative, expressed
	LOC_Os10g01660	20	transferase family protein, putative, expressed
	LOC_Os10g01670	20	hypothetical protein
	LOC_Os10g01760	20	peroxidase precursor, putative
	LOC_Os10g01750	20	retrotransposon protein, putative, unclassified
	LOC_Os10g01770	20	retrotransposon protein, putative, unclassified
	LOC_Os10g01780	20	retrotransposon protein, putative, unclassified
	LOC_Os10g01790	20	transposon protein, putative, unclassified
	LOC_Os11g45800	20	hypothetical protein
	LOC_Os10g01900	20	retrotransposon protein, putative, LINE subclass
	LOC_Os10g01890	20	retrotransposon protein, putative, unclassified
	LOC_Os10g01860	20	retrotransposon protein, putative, LINE subclass
	LOC_Os10g01850	20	retrotransposon protein, putative, unclassified
	LOC_Os10g01960	20	retrotransposon protein, putative, Ty3-gypsy subclass
	LOC_Os10g01950	20	retrotransposon protein, putative, Ty3-gypsy subclass
	LOC_Os11g15260	21	retrotransposon protein, putative, Ty3-gypsy subclass
	LOC_Os11g15240	21	retrotransposon protein, putative, unclassified
	LOC_Os11g15220	21	retrotransposon protein, putative, unclassified
	LOC_Os11g15170	21	transposon protein, putative, unclassified
	LOC_Os11g15150	21	retrotransposon, putative, centromere-specific, expressed
	LOC_Os11g15140	21	retrotransposon, putative, centromere-specific
	LOC_Os11g15090	21	retrotransposon protein, putative, Ty3-gypsy subclass
	LOC_Os11g15070	21	retrotransposon protein, putative, Ty3-gypsy subclass
	LOC_Os11g15130	21	jasmonate O-methyltransferase, putative, expressed
	LOC_Os11g15050	21	hypothetical protein
	LOC_Os11g15180	21	SAM dependent carboxyl methyltransferase, putative
	LOC_Os11g15060	21	SAM dependent carboxyl methyltransferase, putative
	LOC_Os11g15040	21	S-adenosyl-L-methionine:benzoic acid/salicylic acid carboxyl methyltransferase, putative, expressed
	LOC_Os11g15030	21	SAM dependent carboxyl methyltransferase, putative
	LOC_Os11g15000	21	expressed protein
	LOC_Os11g14990	21	expressed protein
	LOC_Os11g15010	21	transposon protein, putative, Mutator sub-class, expressed
	LOC_Os11g15020	21	hypothetical protein
	LOC_Os11g15100	21	retrotransposon protein, putative, Ty3-gypsy subclass
	LOC_Os11g15110	21	nucleic acid binding protein, putative
	LOC_Os11g15080	21	retrotransposon protein, putative, Ty3-gypsy subclass
	LOC_Os11g15120	21	retrotransposon protein, putative, Ty3-gypsy subclass
	LOC_Os11g15190	21	RGH1A, putative
	LOC_Os11g15210	21	anthocyanin regulatory Lc protein, putative
	LOC_Os11g15230	21	expressed protein
	LOC_Os11g15200	21	hypothetical protein
	LOC_Os11g15250	21	THION31 - Plant thionin family protein precursor, expressed
	LOC_Os11g15270	21	retrotransposon protein, putative, unclassified
	LOC_Os11g15280	21	TNP1, putative
	LOC_Os11g37970	22	WIP5 - Wound-induced protein precursor, expressed
	LOC_Os11g37960	22	WIP4 - Wound-induced protein precursor, expressed
	LOC_Os11g37940	22	WIP2 - Wound-induced protein precursor, expressed
	LOC_Os11g37950	22	WIP3 - Wound-induced protein precursor, expressed
	LOC_Os11g37920	22	DJ-1 family protein, putative, expressed
	LOC_Os11g37910	22	hypothetical protein
	LOC_Os11g37840	22	hypothetical protein
	LOC_Os11g37820	22	retrotransposon protein, putative, unclassified
	LOC_Os11g37810	22	conserved hypothetical protein
	LOC_Os11g37800	22	mla1, putative
	LOC_Os11g37750	22	retrotransposon protein, putative, Ty1-copia subclass
	LOC_Os11g37880	22	stripe rust resistance protein Yr10, putative, expressed
	LOC_Os11g37870	22	stripe rust resistance protein Yr10, putative, expressed
	LOC_Os11g37860	22	stripe rust resistance protein Yr10, putative, expressed
	LOC_Os11g37850	22	stripe rust resistance protein Yr10, putative, expressed
	LOC_Os11g37790	22	mla, putative
	LOC_Os11g37780	22	stripe rust resistance protein Yr10, putative
	LOC_Os11g37774	22	stripe rust resistance protein Yr10, putative, expressed
	LOC_Os11g37759	22	stripe rust resistance protein Yr10, putative, expressed
	LOC_Os11g37770	22	retrotransposon protein, putative, unclassified
	LOC_Os11g37830	22	retrotransposon protein, putative, unclassified
	LOC_Os11g37890	22	NAD dependent epimerase/dehydratase family protein, putative, expressed
	LOC_Os11g37900	22	3-ketoacyl-CoA synthase, putative, expressed
	LOC_Os11g37944	22	hypothetical protein
	LOC_Os11g44650	23	hypothetical protein
	LOC_Os11g44640	23	retrotransposon protein, putative, Ty3-gypsy subclass
	LOC_Os11g44600	23	calmodulin binding protein, putative, expressed
	LOC_Os11g44570	23	hypothetical protein
	LOC_Os11g44540	23	hypothetical protein
	LOC_Os11g44550	23	protein kinase family protein, putative
	LOC_Os11g44490	23	hypothetical protein
	LOC_Os11g44470	23	hypothetical protein
	LOC_Os11g44450	23	hypothetical protein
	LOC_Os11g44560	23	protein kinase domain containing protein, expressed
	LOC_Os11g44520	23	conserved hypothetical protein
	LOC_Os11g44510	23	hypothetical protein
	LOC_Os11g44500	23	protein kinase domain containing protein, expressed
	LOC_Os11g44440	23	transposon protein, putative, CACTA, En/Spm sub-class
	LOC_Os11g44400	23	transposon protein, putative, CACTA, En/Spm sub-class
	LOC_Os11g44360	23	hypothetical protein
	LOC_Os11g44350	23	retrotransposon protein, putative, unclassified
	LOC_Os11g44370	23	hypothetical protein
	LOC_Os11g44380	23	expressed protein
	LOC_Os11g44410	23	transposon protein, putative, unclassified
	LOC_Os11g44415	23	expressed protein
	LOC_Os11g44460	23	conserved hypothetical protein
	LOC_Os11g44430	23	protein kinase, putative, expressed
	LOC_Os11g44420	23	expressed protein
	LOC_Os11g44480	23	retrotransposon protein, putative, unclassified
	LOC_Os11g44390	23	retrotransposon protein, putative, Ty1-copia subclass
	LOC_Os11g44530	23	retrotransposon protein, putative, unclassified
	LOC_Os11g44580	23	go35 NBS-LRR, putative, expressed
	LOC_Os11g44590	23	retrotransposon protein, putative, Ty3-gypsy subclass
	LOC_Os11g44630	23	calmodulin binding protein, putative, expressed

## Sheet: S6
	Table S6. The seven candidate genes used for full length sequencing and expression analysis.
	Locus	LATNs	annotaion
	LOC_Os01g28690	3	nucleoporin autopeptidase domain containing protein, expressed
	LOC_Os05g14010	11	ethylene-responsive protein related, putative, expressed
	LOC_Os05g32120	12	alpha 1,3-xylosyltransferase, putative, expressed
	LOC_Os07g28890	14	ethylene-responsive protein related, putative, expressed
	LOC_Os11g15130	21	jasmonate O-methyltransferase, putative, expressed
	LOC_Os11g15210	21	anthocyanin regulatory Lc protein, putative
	LOC_Os11g37840	22	hypothetical protein
